# Supplementary material for: Revision of the velvet spiders (Araneae, Eresidae) with a new record from South Korea
Source: Biodivers Data J. 2025 Aug 25;13:e165869. doi: 10.3897/BDJ.13.e165869 (PMC12402818; doi:10.3897/BDJ.13.e165869)
Supplement: XML Treatment for Eresus granosus [file BDJ.13.e165869-treatment1.xml]

<!DOCTYPE tp:taxon-treatment
  PUBLIC "-//TaxonX//DTD Taxonomic Treatment Publishing DTD v0 20100105//EN" "tax-treatment-NSO.dtd">
<tp:taxon-treatment xmlns:tp="http://www.plazi.org/taxpub"><tp:treatment-meta><mixed-citation publication-type="journal"><person-group><name><surname>Lee</surname><given-names>Sue Yeon</given-names></name><name><surname>Jang</surname><given-names>Chang Moon</given-names></name><name><surname>Yoo</surname><given-names>Jung Sun</given-names></name><name><surname>Jo</surname><given-names>Yeong-Seok</given-names></name><name><surname>Kim</surname><given-names>Seung Tae</given-names></name></person-group><article-title>Revision of the velvet spiders (<tp:taxon-name><tp:taxon-name-part taxon-name-part-type="order">Araneae</tp:taxon-name-part></tp:taxon-name>, <tp:taxon-name><tp:taxon-name-part taxon-name-part-type="family">Eresidae</tp:taxon-name-part></tp:taxon-name>) with a new record from South Korea</article-title><source>Biodivers Data J</source><day>25</day><month>08</month><year>2025</year><volume>13</volume><pub-id pub-id-type="doi">10.3897/BDJ.13.e165869</pub-id></mixed-citation></tp:treatment-meta><tp:nomenclature><tp:taxon-name><object-id xmlns:xlink="http://www.w3.org/1999/xlink" content-type="arpha" xlink:type="simple">0DF3D7A1-997F-5D2C-85FB-55BA024DEBF5</object-id><tp:taxon-name-part taxon-name-part-type="genus">Eresus</tp:taxon-name-part> <tp:taxon-name-part taxon-name-part-type="species">granosus</tp:taxon-name-part></tp:taxon-name><tp:taxon-authority>Simon, 1895</tp:taxon-authority></tp:nomenclature><tp:treatment-sec sec-type="materials"><title>Materials</title><list list-type="alpha-lower" list-content="occurrences"><list-item><p><bold>Type status:</bold> <named-content xmlns:xlink="http://www.w3.org/1999/xlink" content-type="dwc:typeStatus" xlink:type="simple">Other material</named-content>. <bold>Occurrence:</bold> catalogNumber: <named-content xmlns:xlink="http://www.w3.org/1999/xlink" content-type="dwc:catalogNumber" xlink:type="simple">TTQXIV0000000229</named-content>; recordedBy: <named-content xmlns:xlink="http://www.w3.org/1999/xlink" content-type="dwc:recordedBy" xlink:type="simple">Sue Yeon Lee, Chang Moon Jang &amp; Seung Tae Kim</named-content>; individualCount: <named-content xmlns:xlink="http://www.w3.org/1999/xlink" content-type="dwc:individualCount" xlink:type="simple">1</named-content>; sex: <named-content xmlns:xlink="http://www.w3.org/1999/xlink" content-type="dwc:sex" xlink:type="simple">male</named-content>; lifeStage: <named-content xmlns:xlink="http://www.w3.org/1999/xlink" content-type="dwc:lifeStage" xlink:type="simple">adult</named-content>; occurrenceID: <named-content xmlns:xlink="http://www.w3.org/1999/xlink" content-type="dwc:occurrenceID" xlink:type="simple">4886E523-BF7B-5D46-A662-2807D51EFD0C</named-content>; <bold>Taxon:</bold> scientificName: <named-content xmlns:xlink="http://www.w3.org/1999/xlink" content-type="dwc:scientificName" xlink:type="simple"><italic><tp:taxon-name><tp:taxon-name-part taxon-name-part-type="genus" reg="Eresus">Eresus</tp:taxon-name-part> <tp:taxon-name-part taxon-name-part-type="species" reg="granosus">granosus</tp:taxon-name-part></tp:taxon-name></italic></named-content>; kingdom: <named-content xmlns:xlink="http://www.w3.org/1999/xlink" content-type="dwc:kingdom" xlink:type="simple"><tp:taxon-name><tp:taxon-name-part taxon-name-part-type="kingdom">Animalia</tp:taxon-name-part></tp:taxon-name></named-content>; phylum: <named-content xmlns:xlink="http://www.w3.org/1999/xlink" content-type="dwc:phylum" xlink:type="simple"><tp:taxon-name><tp:taxon-name-part taxon-name-part-type="phylum">Arthropoda</tp:taxon-name-part></tp:taxon-name></named-content>; class: <named-content xmlns:xlink="http://www.w3.org/1999/xlink" content-type="dwc:class" xlink:type="simple"><tp:taxon-name><tp:taxon-name-part taxon-name-part-type="class">Arachnida</tp:taxon-name-part></tp:taxon-name></named-content>; order: <named-content xmlns:xlink="http://www.w3.org/1999/xlink" content-type="dwc:order" xlink:type="simple"><tp:taxon-name><tp:taxon-name-part taxon-name-part-type="order">Araneae</tp:taxon-name-part></tp:taxon-name></named-content>; family: <named-content xmlns:xlink="http://www.w3.org/1999/xlink" content-type="dwc:family" xlink:type="simple"><tp:taxon-name><tp:taxon-name-part taxon-name-part-type="family">Eresidae</tp:taxon-name-part></tp:taxon-name></named-content>; <bold>Location:</bold> country: <named-content xmlns:xlink="http://www.w3.org/1999/xlink" content-type="dwc:country" xlink:type="simple">South Korea</named-content>; stateProvince: <named-content xmlns:xlink="http://www.w3.org/1999/xlink" content-type="dwc:stateProvince" xlink:type="simple">Chungcheongbuk-do</named-content>; municipality: <named-content xmlns:xlink="http://www.w3.org/1999/xlink" content-type="dwc:municipality" xlink:type="simple">Taean-gun</named-content>; locality: <named-content xmlns:xlink="http://www.w3.org/1999/xlink" content-type="dwc:locality" xlink:type="simple">Sindu-ri, Wonbuk-myeon</named-content>; verbatimElevation: <named-content xmlns:xlink="http://www.w3.org/1999/xlink" content-type="dwc:verbatimElevation" xlink:type="simple">37 m</named-content>; verbatimCoordinates: <named-content xmlns:xlink="http://www.w3.org/1999/xlink" content-type="dwc:verbatimCoordinates" xlink:type="simple">36°50'36.7"N 126°11'51.6"E</named-content>; <bold>Identification:</bold> identifiedBy: <named-content xmlns:xlink="http://www.w3.org/1999/xlink" content-type="dwc:identifiedBy" xlink:type="simple">Seung Tae Kim</named-content>; <bold>Event:</bold> samplingProtocol: <named-content xmlns:xlink="http://www.w3.org/1999/xlink" content-type="dwc:samplingProtocol" xlink:type="simple">hand collecting</named-content>; eventDate: <named-content xmlns:xlink="http://www.w3.org/1999/xlink" content-type="dwc:eventDate" xlink:type="simple">23-05-2024</named-content>; habitat: <named-content xmlns:xlink="http://www.w3.org/1999/xlink" content-type="dwc:habitat" xlink:type="simple">coastal sand dune</named-content>; <bold>Record Level:</bold> institutionCode: <named-content xmlns:xlink="http://www.w3.org/1999/xlink" content-type="dwc:institutionCode" xlink:type="simple">National Institute of Biological resources (NIBR)</named-content></p></list-item><list-item><p><bold>Type status:</bold> <named-content xmlns:xlink="http://www.w3.org/1999/xlink" content-type="dwc:typeStatus" xlink:type="simple">Other material</named-content>. <bold>Occurrence:</bold> catalogNumber: <named-content xmlns:xlink="http://www.w3.org/1999/xlink" content-type="dwc:catalogNumber" xlink:type="simple">KKU-Ere-20240623-01</named-content>; recordedBy: <named-content xmlns:xlink="http://www.w3.org/1999/xlink" content-type="dwc:recordedBy" xlink:type="simple">Sue Yeon Lee, Chang Moon Jang &amp; Seung Tae Kim</named-content>; individualCount: <named-content xmlns:xlink="http://www.w3.org/1999/xlink" content-type="dwc:individualCount" xlink:type="simple">2</named-content>; sex: <named-content xmlns:xlink="http://www.w3.org/1999/xlink" content-type="dwc:sex" xlink:type="simple">male</named-content>; lifeStage: <named-content xmlns:xlink="http://www.w3.org/1999/xlink" content-type="dwc:lifeStage" xlink:type="simple">adult</named-content>; occurrenceID: <named-content xmlns:xlink="http://www.w3.org/1999/xlink" content-type="dwc:occurrenceID" xlink:type="simple">170EF2F0-268E-5B63-832A-F6956C2097F2</named-content>; <bold>Taxon:</bold> scientificName: <named-content xmlns:xlink="http://www.w3.org/1999/xlink" content-type="dwc:scientificName" xlink:type="simple"><italic><tp:taxon-name><tp:taxon-name-part taxon-name-part-type="genus" reg="Eresus">Eresus</tp:taxon-name-part> <tp:taxon-name-part taxon-name-part-type="species" reg="granosus">granosus</tp:taxon-name-part></tp:taxon-name></italic></named-content>; kingdom: <named-content xmlns:xlink="http://www.w3.org/1999/xlink" content-type="dwc:kingdom" xlink:type="simple"><tp:taxon-name><tp:taxon-name-part taxon-name-part-type="kingdom">Animalia</tp:taxon-name-part></tp:taxon-name></named-content>; phylum: <named-content xmlns:xlink="http://www.w3.org/1999/xlink" content-type="dwc:phylum" xlink:type="simple"><tp:taxon-name><tp:taxon-name-part taxon-name-part-type="phylum">Arthropoda</tp:taxon-name-part></tp:taxon-name></named-content>; class: <named-content xmlns:xlink="http://www.w3.org/1999/xlink" content-type="dwc:class" xlink:type="simple"><tp:taxon-name><tp:taxon-name-part taxon-name-part-type="class">Arachnida</tp:taxon-name-part></tp:taxon-name></named-content>; order: <named-content xmlns:xlink="http://www.w3.org/1999/xlink" content-type="dwc:order" xlink:type="simple"><tp:taxon-name><tp:taxon-name-part taxon-name-part-type="order">Araneae</tp:taxon-name-part></tp:taxon-name></named-content>; family: <named-content xmlns:xlink="http://www.w3.org/1999/xlink" content-type="dwc:family" xlink:type="simple"><tp:taxon-name><tp:taxon-name-part taxon-name-part-type="family">Eresidae</tp:taxon-name-part></tp:taxon-name></named-content>; <bold>Location:</bold> country: <named-content xmlns:xlink="http://www.w3.org/1999/xlink" content-type="dwc:country" xlink:type="simple">South Korea</named-content>; stateProvince: <named-content xmlns:xlink="http://www.w3.org/1999/xlink" content-type="dwc:stateProvince" xlink:type="simple">Chungcheongbuk-do</named-content>; municipality: <named-content xmlns:xlink="http://www.w3.org/1999/xlink" content-type="dwc:municipality" xlink:type="simple">Taean-gun</named-content>; locality: <named-content xmlns:xlink="http://www.w3.org/1999/xlink" content-type="dwc:locality" xlink:type="simple">Sindu-ri, Wonbuk-myeon</named-content>; verbatimElevation: <named-content xmlns:xlink="http://www.w3.org/1999/xlink" content-type="dwc:verbatimElevation" xlink:type="simple">37 m</named-content>; verbatimCoordinates: <named-content xmlns:xlink="http://www.w3.org/1999/xlink" content-type="dwc:verbatimCoordinates" xlink:type="simple">36°50'36.7"N 126°11'51.6"E</named-content>; <bold>Identification:</bold> identifiedBy: <named-content xmlns:xlink="http://www.w3.org/1999/xlink" content-type="dwc:identifiedBy" xlink:type="simple">Seung Tae Kim</named-content>; <bold>Event:</bold> samplingProtocol: <named-content xmlns:xlink="http://www.w3.org/1999/xlink" content-type="dwc:samplingProtocol" xlink:type="simple">hand collecting</named-content>; eventDate: <named-content xmlns:xlink="http://www.w3.org/1999/xlink" content-type="dwc:eventDate" xlink:type="simple">23-05-2024</named-content>; habitat: <named-content xmlns:xlink="http://www.w3.org/1999/xlink" content-type="dwc:habitat" xlink:type="simple">coastal sand dune</named-content>; <bold>Record Level:</bold> institutionCode: <named-content xmlns:xlink="http://www.w3.org/1999/xlink" content-type="dwc:institutionCode" xlink:type="simple">Konkuk University (KKU)</named-content></p></list-item><list-item><p><bold>Type status:</bold> <named-content xmlns:xlink="http://www.w3.org/1999/xlink" content-type="dwc:typeStatus" xlink:type="simple">Other material</named-content>. <bold>Occurrence:</bold> catalogNumber: <named-content xmlns:xlink="http://www.w3.org/1999/xlink" content-type="dwc:catalogNumber" xlink:type="simple">TTQXIV0000000230</named-content>; recordedBy: <named-content xmlns:xlink="http://www.w3.org/1999/xlink" content-type="dwc:recordedBy" xlink:type="simple">Sue Yeon Lee, Chang Moon Jang &amp; Seung Tae Kim</named-content>; individualCount: <named-content xmlns:xlink="http://www.w3.org/1999/xlink" content-type="dwc:individualCount" xlink:type="simple">1</named-content>; sex: <named-content xmlns:xlink="http://www.w3.org/1999/xlink" content-type="dwc:sex" xlink:type="simple">female</named-content>; lifeStage: <named-content xmlns:xlink="http://www.w3.org/1999/xlink" content-type="dwc:lifeStage" xlink:type="simple">adult</named-content>; occurrenceID: <named-content xmlns:xlink="http://www.w3.org/1999/xlink" content-type="dwc:occurrenceID" xlink:type="simple">4822F3C9-334E-5029-AD0F-0AEDF0014170</named-content>; <bold>Taxon:</bold> scientificName: <named-content xmlns:xlink="http://www.w3.org/1999/xlink" content-type="dwc:scientificName" xlink:type="simple"><italic><tp:taxon-name><tp:taxon-name-part taxon-name-part-type="genus" reg="Eresus">Eresus</tp:taxon-name-part> <tp:taxon-name-part taxon-name-part-type="species" reg="granosus">granosus</tp:taxon-name-part></tp:taxon-name></italic></named-content>; kingdom: <named-content xmlns:xlink="http://www.w3.org/1999/xlink" content-type="dwc:kingdom" xlink:type="simple"><tp:taxon-name><tp:taxon-name-part taxon-name-part-type="kingdom">Animalia</tp:taxon-name-part></tp:taxon-name></named-content>; phylum: <named-content xmlns:xlink="http://www.w3.org/1999/xlink" content-type="dwc:phylum" xlink:type="simple"><tp:taxon-name><tp:taxon-name-part taxon-name-part-type="phylum">Arthropoda</tp:taxon-name-part></tp:taxon-name></named-content>; class: <named-content xmlns:xlink="http://www.w3.org/1999/xlink" content-type="dwc:class" xlink:type="simple"><tp:taxon-name><tp:taxon-name-part taxon-name-part-type="class">Arachnida</tp:taxon-name-part></tp:taxon-name></named-content>; order: <named-content xmlns:xlink="http://www.w3.org/1999/xlink" content-type="dwc:order" xlink:type="simple"><tp:taxon-name><tp:taxon-name-part taxon-name-part-type="order">Araneae</tp:taxon-name-part></tp:taxon-name></named-content>; family: <named-content xmlns:xlink="http://www.w3.org/1999/xlink" content-type="dwc:family" xlink:type="simple"><tp:taxon-name><tp:taxon-name-part taxon-name-part-type="family">Eresidae</tp:taxon-name-part></tp:taxon-name></named-content>; <bold>Location:</bold> country: <named-content xmlns:xlink="http://www.w3.org/1999/xlink" content-type="dwc:country" xlink:type="simple">South Korea</named-content>; stateProvince: <named-content xmlns:xlink="http://www.w3.org/1999/xlink" content-type="dwc:stateProvince" xlink:type="simple">Chungcheongbuk-do</named-content>; municipality: <named-content xmlns:xlink="http://www.w3.org/1999/xlink" content-type="dwc:municipality" xlink:type="simple">Taean-gun</named-content>; locality: <named-content xmlns:xlink="http://www.w3.org/1999/xlink" content-type="dwc:locality" xlink:type="simple">Sindu-ri, Wonbuk-myeon</named-content>; verbatimElevation: <named-content xmlns:xlink="http://www.w3.org/1999/xlink" content-type="dwc:verbatimElevation" xlink:type="simple">37 m</named-content>; verbatimCoordinates: <named-content xmlns:xlink="http://www.w3.org/1999/xlink" content-type="dwc:verbatimCoordinates" xlink:type="simple">36°50'36.7"N 126°11'51.6"E</named-content>; <bold>Identification:</bold> identifiedBy: <named-content xmlns:xlink="http://www.w3.org/1999/xlink" content-type="dwc:identifiedBy" xlink:type="simple">Seung Tae Kim</named-content>; <bold>Event:</bold> samplingProtocol: <named-content xmlns:xlink="http://www.w3.org/1999/xlink" content-type="dwc:samplingProtocol" xlink:type="simple">hand collecting</named-content>; eventDate: <named-content xmlns:xlink="http://www.w3.org/1999/xlink" content-type="dwc:eventDate" xlink:type="simple">23-05-2024</named-content>; habitat: <named-content xmlns:xlink="http://www.w3.org/1999/xlink" content-type="dwc:habitat" xlink:type="simple">coastal sand dune</named-content>; <bold>Record Level:</bold> institutionCode: <named-content xmlns:xlink="http://www.w3.org/1999/xlink" content-type="dwc:institutionCode" xlink:type="simple">National Institute of Biological resources (NIBR)</named-content></p></list-item><list-item><p><bold>Type status:</bold> <named-content xmlns:xlink="http://www.w3.org/1999/xlink" content-type="dwc:typeStatus" xlink:type="simple">Other material</named-content>. <bold>Occurrence:</bold> catalogNumber: <named-content xmlns:xlink="http://www.w3.org/1999/xlink" content-type="dwc:catalogNumber" xlink:type="simple">KKU-Ere-20240623-02</named-content>; recordedBy: <named-content xmlns:xlink="http://www.w3.org/1999/xlink" content-type="dwc:recordedBy" xlink:type="simple">Sue Yeon Lee, Chang Moon Jang &amp; Seung Tae Kim</named-content>; individualCount: <named-content xmlns:xlink="http://www.w3.org/1999/xlink" content-type="dwc:individualCount" xlink:type="simple">2</named-content>; sex: <named-content xmlns:xlink="http://www.w3.org/1999/xlink" content-type="dwc:sex" xlink:type="simple">female</named-content>; lifeStage: <named-content xmlns:xlink="http://www.w3.org/1999/xlink" content-type="dwc:lifeStage" xlink:type="simple">adult</named-content>; occurrenceID: <named-content xmlns:xlink="http://www.w3.org/1999/xlink" content-type="dwc:occurrenceID" xlink:type="simple">4297BD0A-582A-54EF-9127-2B6A2978AC8C</named-content>; <bold>Taxon:</bold> scientificName: <named-content xmlns:xlink="http://www.w3.org/1999/xlink" content-type="dwc:scientificName" xlink:type="simple"><italic><tp:taxon-name><tp:taxon-name-part taxon-name-part-type="genus" reg="Eresus">Eresus</tp:taxon-name-part> <tp:taxon-name-part taxon-name-part-type="species" reg="granosus">granosus</tp:taxon-name-part></tp:taxon-name></italic></named-content>; kingdom: <named-content xmlns:xlink="http://www.w3.org/1999/xlink" content-type="dwc:kingdom" xlink:type="simple"><tp:taxon-name><tp:taxon-name-part taxon-name-part-type="kingdom">Animalia</tp:taxon-name-part></tp:taxon-name></named-content>; phylum: <named-content xmlns:xlink="http://www.w3.org/1999/xlink" content-type="dwc:phylum" xlink:type="simple"><tp:taxon-name><tp:taxon-name-part taxon-name-part-type="phylum">Arthropoda</tp:taxon-name-part></tp:taxon-name></named-content>; class: <named-content xmlns:xlink="http://www.w3.org/1999/xlink" content-type="dwc:class" xlink:type="simple"><tp:taxon-name><tp:taxon-name-part taxon-name-part-type="class">Arachnida</tp:taxon-name-part></tp:taxon-name></named-content>; order: <named-content xmlns:xlink="http://www.w3.org/1999/xlink" content-type="dwc:order" xlink:type="simple"><tp:taxon-name><tp:taxon-name-part taxon-name-part-type="order">Araneae</tp:taxon-name-part></tp:taxon-name></named-content>; family: <named-content xmlns:xlink="http://www.w3.org/1999/xlink" content-type="dwc:family" xlink:type="simple"><tp:taxon-name><tp:taxon-name-part taxon-name-part-type="family">Eresidae</tp:taxon-name-part></tp:taxon-name></named-content>; <bold>Location:</bold> country: <named-content xmlns:xlink="http://www.w3.org/1999/xlink" content-type="dwc:country" xlink:type="simple">South Korea</named-content>; stateProvince: <named-content xmlns:xlink="http://www.w3.org/1999/xlink" content-type="dwc:stateProvince" xlink:type="simple">Chungcheongbuk-do</named-content>; municipality: <named-content xmlns:xlink="http://www.w3.org/1999/xlink" content-type="dwc:municipality" xlink:type="simple">Taean-gun</named-content>; locality: <named-content xmlns:xlink="http://www.w3.org/1999/xlink" content-type="dwc:locality" xlink:type="simple">Sindu-ri, Wonbuk-myeon</named-content>; verbatimElevation: <named-content xmlns:xlink="http://www.w3.org/1999/xlink" content-type="dwc:verbatimElevation" xlink:type="simple">37 m</named-content>; verbatimCoordinates: <named-content xmlns:xlink="http://www.w3.org/1999/xlink" content-type="dwc:verbatimCoordinates" xlink:type="simple">36°50'36.7"N 126°11'51.6"E</named-content>; <bold>Identification:</bold> identifiedBy: <named-content xmlns:xlink="http://www.w3.org/1999/xlink" content-type="dwc:identifiedBy" xlink:type="simple">Seung Tae Kim</named-content>; <bold>Event:</bold> samplingProtocol: <named-content xmlns:xlink="http://www.w3.org/1999/xlink" content-type="dwc:samplingProtocol" xlink:type="simple">hand collecting</named-content>; eventDate: <named-content xmlns:xlink="http://www.w3.org/1999/xlink" content-type="dwc:eventDate" xlink:type="simple">23-05-2024</named-content>; habitat: <named-content xmlns:xlink="http://www.w3.org/1999/xlink" content-type="dwc:habitat" xlink:type="simple">coastal sand dune</named-content>; <bold>Record Level:</bold> institutionCode: <named-content xmlns:xlink="http://www.w3.org/1999/xlink" content-type="dwc:institutionCode" xlink:type="simple">Konkuk University (KKU)</named-content></p></list-item></list></tp:treatment-sec><tp:treatment-sec sec-type="Description"><title>Description</title><p><bold>Male.</bold> Habitus as in Fig. <xref ref-type="fig" rid="F13375850">3</xref>A–C. Total length 9.91. Carapace: 5.46 long/3.62 wide/2.94 high. Eyes: AER 0.84, PER 2.98. Endite: 1.36 long/0.81 wide. Labium: 1.04 long/0.73 wide. Sternum: 2.74 long/1.71 wide. Legs: I 11.24 (3.62, 1.65, 1.97, 2.11, 1.89), II 9.78 (3.06, 1.56, 1.62, 1.88, 1.66), III 8.72 (2.95, 1.57, 1.27, 1.64, 1.29), IV 11.36 (3.63, 1.90, 2.08, 2.17, 1.59). Palp: 3.42 (1.39, 0.60, 0.28, - , 1.15). Abdomen: 5.37 long/4.58 wide.</p><p>Carapace black, rectangular, longer than wide; head region elevated, covered densely with black setae; thoracic region covered with black and white setae, orange setae lined along the margin; AER &lt; PER (Fig. <xref ref-type="fig" rid="F13375850">3</xref>A and C). Chelicerae stout, black, covered with black setae (Fig. <xref ref-type="fig" rid="F13375850">3</xref>A–C). Endite black, slightly curved, anterior edge blunt (Fig. <xref ref-type="fig" rid="F13375850">3</xref>B). Sternum nearly black, narrow, much longer than wide, covered densely with black and white setae, anterior edge truncated (Fig. <xref ref-type="fig" rid="F13375850">3</xref>B). Legs thick and strongly developed, covered densely with black, white and orange setae; mostly black, with femur II and femur and patella III, IV orange; joints with white annuli; leg formula IV-I-II-III (Fig. <xref ref-type="fig" rid="F13375850">3</xref>A–C). Abdomen orange, with four or six black, round spots, anterior part protruding above the thoracic region (Fig. <xref ref-type="fig" rid="F13375850">3</xref>A and C). Palpus (Fig. <xref ref-type="fig" rid="F13375850">3</xref>I–K): tegulum round; embolus rotating clockwise along the top of the tegulum; conductor sclerotised, wider than long, with a prominent shoulder; terminal tooth sclerotised, slightly incurvated towards groove; groove U-shaped; lamella translucent with a feather-like edge, subequal with a terminal tooth in length.</p><p><bold>Female.</bold> Habitus as in Fig. <xref ref-type="fig" rid="F13375850">3</xref>D–F. Total length 16.43. Carapace: 9.14 long/6.25 wide/ 3.83. Eyes: AER 1.07, PER 4.05. Endite: 2.12 long/1.31 wide. Labium: 1.54 long/1.10 wide. Sternum: 4.49 long/2.23 wide. Legs: I 15.07 (4.91, 2.59, 2.55, 2.68, 2.34), II 13.39 (4.32, 2.53, 2.07, 2.48, 1.99), III 11.71 (4.19, 2.36, 1.82, 1.92, 1.42), IV 16.10 (5.63, 2.86, 3.05, 2.72, 1.84). Palp: 6.23 (2.25, 1.27, 0.88, - , 1.83). Abdomen: 10.40 long/8.40 wide. Epigynum: 1.24 wide.</p><p>Carapace dark reddish-black, rectangular, longer than wide, covered densely with black setae; head region elevated; AER &lt; PER (Fig. <xref ref-type="fig" rid="F13375850">3</xref>D and F). Chelicerae stout, reddish-black, covered with black setae (Fig. <xref ref-type="fig" rid="F13375850">3</xref>D–F). Endite reddish-black, straight, anterior edge angular, truncated (Fig. <xref ref-type="fig" rid="F13375850">3</xref>E). Sternum reddish-brown mottled with black, narrow, much longer than wide, anterior edge truncated, covered densely with black setae (Fig. <xref ref-type="fig" rid="F13375850">3</xref>E). Legs thick and strongly developed, covered densely with black setae; blackish-brown, dorsum with one or two reddish-brown streaks; leg formula IV-I-II-III (Fig. <xref ref-type="fig" rid="F13375850">3</xref>D–F). Abdomen uniformly black, with three pairs of muscle impressions, dorsum flat, anterior part protruding above the thoracic region (Fig. <xref ref-type="fig" rid="F13375850">3</xref>D and F). Epigyne (Fig. <xref ref-type="fig" rid="F13375850">3</xref>G): elliptical with a sclerotised margin, anterior bar wide, slightly depressed, wider than long, fissure anteriorly incurvated, slightly towards the centre. Internal genitalia (Fig. <xref ref-type="fig" rid="F13375850">3</xref>H): copulatory ducts large, translucent, contiguous, anterior section circular; spermathecae very distinctly lobated, reaching further laterally than copulatory ducts.</p></tp:treatment-sec><tp:treatment-sec sec-type="Habitat"><title>Habitat</title><p>This species is found to inhabit the western coastal sand dunes in South Korea (Fig. <xref ref-type="fig" rid="F13358673">1</xref>A). The spider builds a silken tunnel, about 15–20 cm in length, underground in the sandy soil between coastal plants, such as strand sedges (<italic><tp:taxon-name><tp:taxon-name-part taxon-name-part-type="genus" reg="Carex">Carex</tp:taxon-name-part> <tp:taxon-name-part taxon-name-part-type="species" reg="pumila">pumila</tp:taxon-name-part></tp:taxon-name></italic> Thunb.) (<tp:taxon-name><tp:taxon-name-part taxon-name-part-type="family">Cyperaceae</tp:taxon-name-part></tp:taxon-name>) (Fig. <xref ref-type="fig" rid="F13358673">1</xref>B). A sheet web is attached above the entrance of the silken tube, which is connected to the ground (Fig. <xref ref-type="fig" rid="F13358673">1</xref>C). Sometimes, the exoskeletons of beetles, such as <tp:taxon-name><tp:taxon-name-part taxon-name-part-type="family">Carabidae</tp:taxon-name-part></tp:taxon-name> and <tp:taxon-name><tp:taxon-name-part taxon-name-part-type="family">Tenebrionidae</tp:taxon-name-part></tp:taxon-name> spp. (<tp:taxon-name><tp:taxon-name-part taxon-name-part-type="class">Insecta</tp:taxon-name-part></tp:taxon-name>, <tp:taxon-name><tp:taxon-name-part taxon-name-part-type="order">Coleoptera</tp:taxon-name-part></tp:taxon-name>), which have been preyed upon by the spider, can be found attached to the entrance (Fig. <xref ref-type="fig" rid="F13358673">1</xref>E).</p></tp:treatment-sec><tp:treatment-sec sec-type="Distribution"><title>Distribution</title><p>Russia (West Siberia), China, South Korea (new record) (World Spider Catalog 2025).</p></tp:treatment-sec><tp:treatment-sec sec-type="DNA Barcodes"><title>DNA Barcodes</title><p>
            <bold>
              <italic>TA1</italic>
            </bold>
          </p><p>AAAATCAAAATAAATGCTGAAATAAAATAGGATCTCCTCCCCCAGCAGGATCAAAAAACGATGTATTAAAATTTCGATCAGTTAATAATATTGTAATAGCACCCGCTAAAACAGGTAAAGATAATAATAATAATACCGCAGTAATTAAAACAGATCAAACAAATAATGGTACCTTCTCTATAGTTATTCCATATGAACGTATATTAAGTACAGTAGTAATAAAATTAATAGCCCCCATAATAGAAGAAGCCCCAGCTAAATGTAATGAAAAAATGGCAAAATCTACTGATCTCCCCGCATGACCCATTAATGAGGCTAAAGGAGGGTAAACAGTTCACCCTGTCCCTACACCCATTTCTACTATAGAAGATATAAATAATATAAACAATGAAGGAGGCAATAACCAAAAACTCAAATTATTTATTCGAGGAAAAGCTATATCAGGTGCTCCTAATATTAAAGGAACCAATCAATTCCCAAACCCACCAATTATAATTGGTATAACTATAAAAAAAATTATCACAAAAGCATGAGCAGTAACAACAACATTATACAAATGATCATCTCCTAATAATCTCCCAGATTGTCCTAATTCTGTTCGAATAATTATTCTTATTGAAGTTCCAACTATAGCTGATCAAGCTCCAAAAATTAAATACAATGTTCCAA (GenBank accession number <ext-link xmlns:xlink="http://www.w3.org/1999/xlink" ext-link-type="uri" xlink:href="https://www.ncbi.nlm.nih.gov/nuccore/PV785319" xlink:type="simple">PV785319</ext-link>)</p><p>
            <bold>
              <italic>TA2</italic>
            </bold>
          </p><p>AAAATCAAAATAAATGCTGAAATAAAATAGGATCTCCTCCCCCAGCAGGATCAAAAAACGATGTATTAAAATTTCGATCAGTTAATAATATTGTAATAGCACCCGCTAAAACAGGTAAAGATAATAATAATAATACCGCAGTAATTAAAATAGATCAAACAAATAATGGTACCTTCTCTATAGTTATTCCATATGAACGTATATTAAGTACAGTAGTAATAAAATTAATAGCCCCCATAACAGAAGAAGCCCCAGCTAAATGTAATGAAAAAATGGCAAAATCTACTGATCTCCCCGCATGACCTATTAATGAGGCTAAAGGAGGGTAAACAGTTCACCCTGTCCCTACACCCATTTCTACTATAGAAGATATAAATAATATAAACAATGAAGGAGGCAATAACCAAAAACTCAAATTATTTATTCGAGGAAAAGCTATATCAGGTGCTCCTAATATTAAAGGAACCAATCAATTCCCAAACCCACCAATTATAATTGGTATAACTATAAAAAAAATTATCACAAAAGCATGAGCAGTAACAACAACATTATACAAATGATCATCTCCTAATAATCTCCCAGATTGTCCTAATTCTGTTCGAATAATTATTCTTATTGAAGTCCCAACTATAGCTGATCAAGCTCCAAAAATTAAATACAATGTTCCAA (GenBank accession number <ext-link xmlns:xlink="http://www.w3.org/1999/xlink" ext-link-type="uri" xlink:href="https://www.ncbi.nlm.nih.gov/nuccore/PV785320" xlink:type="simple">PV785320</ext-link>)</p><p>
            <bold>
              <italic>TA4</italic>
            </bold>
          </p><p>AAAATCAAAATAAATGCTGAAATAAAATAGGATCTCCTCCCCCAGCAGGATCAAAAAACGATGTATTAAAATTTCGATCAGTTAATAATATTGTAATAGCACCCGCTAAAACAGGTAAAGATAATAATAATAATACCGCAGTAATTAAAATAGATCAAACAAATAATGGTACCTTCTCTATAGTTATTCCATATGAACGTATATTAAGTACAGTAGTAATAAAATTAATAGCCCCCATAACAGAAGAAGCCCCAGCTAAATGTAATGAAAAAATGGCAAAATCTACTGATCTCCCCGCATGACCTATTAATGAGGCTAAAGGAGGGTAAACAGTTCACCCTGTCCCTACACCCATTTCTACTATAGAAGATATAAATAATATAAACAATGAAGGAGGCAATAACCAAAAACTCAAATTATTTATTCGAGGAAAAGCTATATCAGGTGCTCCTAATATTAAAGGAACCAATCAATTCCCAAACCCACCAATTATAATTGGTATAACTATAAAAAAAATTATCACAAAAGCATGAGCAGTAACAACAACATTATACAAATGATCATCTCCTAATAATCTCCCAGATTGTCCTAATTCTGTTCGAATAATTATTCTTATTGAAGTCCCAACTATAGCTGATCAAGCTCCAAAAATTAAATACAATGTTCCAA (GenBank accession number <ext-link xmlns:xlink="http://www.w3.org/1999/xlink" ext-link-type="uri" xlink:href="https://www.ncbi.nlm.nih.gov/nuccore/PV785321" xlink:type="simple">PV785321</ext-link>)</p><p>
            <bold>
              <italic>TA5</italic>
            </bold>
          </p><p>AAAATCAAAATAAATGCTGAAATAAAATAGGATCTCCTCCCCCAGCAGGATCAAAAAACGATGTATTAAAATTTCGATCAGTTAATAATATTGTAATAGCACCCGCTAAAACAGGTAAAGATAATAATAATAATACCGCAGTAATTAAAACAGATCAAACAAATAATGGTACCTTCTCTATAGTTATTCCATATGAACGTATATTAAGTACAGTAGTAATAAAATTAATAGCCCCCATAATAGAAGAAGCCCCAGCTAAATGTAATGAAAAAATGGCAAAATCTACTGATCTCCCCGCATGACCCATTAATGAGGCTAAAGGAGGGTAAACAGTTCACCCTGTCCCTACACCCATTTCTACTATAGAAGATATAAATAATATAAACAATGAAGGAGGCAATAACCAAAAACTCAAATTATTTATTCGAGGAAAAGCTATATCAGGTGCTCCTAATATTAAAGGAACCAATCAATTCCCAAACCCACCAATTATAATTGGTATAACTATAAAAAAAATTATCACAAAAGCATGAGCAGTAACAACAACATTATACAAATGATCATCTCCTAATAATCTCCCAGATTGTCCTAATTCTGTTCGAATAATTATTCTTATTGAAGTTCCAACTATAGCTGATCAAGCTCCAAAAATTAAATACAATGTTCCAA (GenBank accession number <ext-link xmlns:xlink="http://www.w3.org/1999/xlink" ext-link-type="uri" xlink:href="https://www.ncbi.nlm.nih.gov/nuccore/PV785322" xlink:type="simple">PV785322</ext-link>)</p><p>
            <bold>
              <italic>TA6</italic>
            </bold>
          </p><p>AAAATCAAAATAAATGCTGAAATAAAATAGGATCTCCTCCCCCAGCAGGATCAAAAAACGATGTATTAAAATTTCGATCAGTTAATAATATTGTAATAGCACCCGCTAAAACAGGTAAAGATAATAATAATAATACCGCAGTAATTAAAATAGATCAAACAAATAATGGTACCTTCTCTATAGTTATTCCATATGAACGTATATTAAGTACAGTAGTAATAAAATTAATAGCCCCCATAACAGAAGAAGCCCCAGCTAAATGTAATGAAAAAATGGCAAAATCTACTGATCTCCCCGCATGACCTATTAATGAGGCTAAAGGAGGGTAAACAGTTCACCCTGTCCCTACACCCATTTCTACTATAGAAGATATAAATAATATAAACAATGAAGGAGGCAATAACCAAAAACTCAAATTATTTATTCGAGGAAAAGCTATATCAGGTGCTCCTAATATTAAAGGAACCAATCAATTCCCAAACCCACCAATTATAATTGGTATAACTATAAAAAAAATTATCACAAAAGCATGAGCAGTAACAACAACATTATACAAATGATCATCTCCTAATAATCTCCCAGATTGTCCTAATTCTGTTCGAATAATTATTCTTATTGAAGTCCCAACTATAGCTGATCAAGCTCCAAAAATTAAATACAATGTTCCAA (GenBank accession number <ext-link xmlns:xlink="http://www.w3.org/1999/xlink" ext-link-type="uri" xlink:href="https://www.ncbi.nlm.nih.gov/nuccore/PV785323" xlink:type="simple">PV785323</ext-link>)</p></tp:treatment-sec><tp:treatment-sec><!--Section generated to contain objects referenced in tp:taxon-treatment.--><fig id="F13375850" position="float" orientation="portrait"><object-id xmlns:xlink="http://www.w3.org/1999/xlink" content-type="arpha" xlink:type="simple">EB3ACADC-0B5F-5707-A8B3-78B54A93F1FA</object-id><object-id xmlns:xlink="http://www.w3.org/1999/xlink" content-type="doi" xlink:type="simple">10.3897/BDJ.13.e165869.figure1</object-id><label>Figure 3.</label><caption><p><italic><tp:taxon-name><tp:taxon-name-part taxon-name-part-type="genus" reg="Eresus">Eresus</tp:taxon-name-part> <tp:taxon-name-part taxon-name-part-type="species" reg="granosus">granosus</tp:taxon-name-part></tp:taxon-name></italic> Simon, 1895. <bold>A</bold>–<bold>C</bold> Male habitus, dorsal, ventral and lateral views; <bold>D</bold>–<bold>F</bold> Female habitus, dorsal, ventral and lateral views; <bold>G</bold> Epigyne, ventral view; <bold>H</bold> Internal genitalia, dorsal view; <bold>I</bold>–<bold>K</bold> Palpus, prolateral, ventral and retrolateral views (B = bar, C = conductor, CD = copulatory duct, E = embolus, F = fissure, FD = fertilisation duct, G = groove, L = lamella, S = spermatheca, SD = sperm duct, Sh = shoulder, T = tegulum, TT = terminal tooth). Scale bars in mm.</p></caption><graphic xmlns:xlink="http://www.w3.org/1999/xlink" xlink:href="bdj-13-e165869-g003.jpg" position="float" id="oo_1374613.jpg" orientation="portrait" xlink:type="simple"><uri content-type="original_file" xlink:type="simple">https://binary.pensoft.net/fig/1374613</uri></graphic></fig><fig id="F13358673" position="float" orientation="portrait"><object-id xmlns:xlink="http://www.w3.org/1999/xlink" content-type="arpha" xlink:type="simple">DF5B543D-424B-5ED4-B432-B166C773B136</object-id><object-id xmlns:xlink="http://www.w3.org/1999/xlink" content-type="doi" xlink:type="simple">10.3897/BDJ.13.e165869.figure1</object-id><label>Figure 1.</label><caption><p><italic><tp:taxon-name><tp:taxon-name-part taxon-name-part-type="genus" reg="Eresus">Eresus</tp:taxon-name-part> <tp:taxon-name-part taxon-name-part-type="species" reg="granosus">granosus</tp:taxon-name-part></tp:taxon-name></italic> Simon, 1895. <bold>A</bold> Habitat (Taean-gun, Chungcheongnam-do); <bold>B</bold> Microhabitat; <bold>C</bold> Exposed upper net on the ground; <bold>D</bold> Female with nest; <bold>E</bold> Beetle skeletons preyed upon at the entrance of the nest; <bold>F</bold> Female habitus; <bold>G</bold> Male habitus (four-spotted abdomen); <bold>H</bold> Ditto (six-spotted abdomen); <bold>I</bold> Dried-up carcass of a male on the hot sand.</p></caption><graphic xmlns:xlink="http://www.w3.org/1999/xlink" xlink:href="bdj-13-e165869-g001.jpg" position="float" id="oo_1374602.jpg" orientation="portrait" xlink:type="simple"><uri content-type="original_file" xlink:type="simple">https://binary.pensoft.net/fig/1374602</uri></graphic></fig></tp:treatment-sec></tp:taxon-treatment>
