# Supplementary material for: Revision of the velvet spiders (Araneae, Eresidae) with a new record from South Korea
Source: Biodivers Data J. 2025 Aug 25;13:e165869. doi: 10.3897/BDJ.13.e165869 (PMC12402818; doi:10.3897/BDJ.13.e165869)
Supplement: XML Treatment for Eresus kollari [file BDJ.13.e165869-treatment2.xml]

<!DOCTYPE tp:taxon-treatment
  PUBLIC "-//TaxonX//DTD Taxonomic Treatment Publishing DTD v0 20100105//EN" "tax-treatment-NSO.dtd">
<tp:taxon-treatment xmlns:tp="http://www.plazi.org/taxpub"><tp:treatment-meta><mixed-citation publication-type="journal"><person-group><name><surname>Lee</surname><given-names>Sue Yeon</given-names></name><name><surname>Jang</surname><given-names>Chang Moon</given-names></name><name><surname>Yoo</surname><given-names>Jung Sun</given-names></name><name><surname>Jo</surname><given-names>Yeong-Seok</given-names></name><name><surname>Kim</surname><given-names>Seung Tae</given-names></name></person-group><article-title>Revision of the velvet spiders (<tp:taxon-name><tp:taxon-name-part taxon-name-part-type="order">Araneae</tp:taxon-name-part></tp:taxon-name>, <tp:taxon-name><tp:taxon-name-part taxon-name-part-type="family">Eresidae</tp:taxon-name-part></tp:taxon-name>) with a new record from South Korea</article-title><source>Biodivers Data J</source><day>25</day><month>08</month><year>2025</year><volume>13</volume><pub-id pub-id-type="doi">10.3897/BDJ.13.e165869</pub-id></mixed-citation></tp:treatment-meta><tp:nomenclature><tp:taxon-name><object-id xmlns:xlink="http://www.w3.org/1999/xlink" content-type="arpha" xlink:type="simple">6DD91DF8-713C-5FE9-9497-E0DA7FF5E674</object-id><tp:taxon-name-part taxon-name-part-type="genus">Eresus</tp:taxon-name-part> <tp:taxon-name-part taxon-name-part-type="species">kollari</tp:taxon-name-part></tp:taxon-name><tp:taxon-authority>Rossi, 1846</tp:taxon-authority></tp:nomenclature><tp:treatment-sec sec-type="materials"><title>Materials</title><list list-type="alpha-lower" list-content="occurrences"><list-item><p><bold>Type status:</bold> <named-content xmlns:xlink="http://www.w3.org/1999/xlink" content-type="dwc:typeStatus" xlink:type="simple">Other material</named-content>. <bold>Occurrence:</bold> catalogNumber: <named-content xmlns:xlink="http://www.w3.org/1999/xlink" content-type="dwc:catalogNumber" xlink:type="simple">TTQXIV0000000231</named-content>; recordedBy: <named-content xmlns:xlink="http://www.w3.org/1999/xlink" content-type="dwc:recordedBy" xlink:type="simple">Sue Yeon Lee, Chang Moon Jang &amp; Seung Tae Kim</named-content>; individualCount: <named-content xmlns:xlink="http://www.w3.org/1999/xlink" content-type="dwc:individualCount" xlink:type="simple">1</named-content>; sex: <named-content xmlns:xlink="http://www.w3.org/1999/xlink" content-type="dwc:sex" xlink:type="simple">male</named-content>; lifeStage: <named-content xmlns:xlink="http://www.w3.org/1999/xlink" content-type="dwc:lifeStage" xlink:type="simple">adult</named-content>; occurrenceID: <named-content xmlns:xlink="http://www.w3.org/1999/xlink" content-type="dwc:occurrenceID" xlink:type="simple">C264EF20-34D2-53D6-8DF4-10166AE878FE</named-content>; <bold>Taxon:</bold> scientificName: <named-content xmlns:xlink="http://www.w3.org/1999/xlink" content-type="dwc:scientificName" xlink:type="simple"><italic><tp:taxon-name><tp:taxon-name-part taxon-name-part-type="genus" reg="Eresus">Eresus</tp:taxon-name-part> <tp:taxon-name-part taxon-name-part-type="species" reg="kollari">kollari</tp:taxon-name-part></tp:taxon-name></italic></named-content>; kingdom: <named-content xmlns:xlink="http://www.w3.org/1999/xlink" content-type="dwc:kingdom" xlink:type="simple"><tp:taxon-name><tp:taxon-name-part taxon-name-part-type="kingdom">Animalia</tp:taxon-name-part></tp:taxon-name></named-content>; phylum: <named-content xmlns:xlink="http://www.w3.org/1999/xlink" content-type="dwc:phylum" xlink:type="simple"><tp:taxon-name><tp:taxon-name-part taxon-name-part-type="phylum">Arthropoda</tp:taxon-name-part></tp:taxon-name></named-content>; class: <named-content xmlns:xlink="http://www.w3.org/1999/xlink" content-type="dwc:class" xlink:type="simple"><tp:taxon-name><tp:taxon-name-part taxon-name-part-type="class">Arachnida</tp:taxon-name-part></tp:taxon-name></named-content>; order: <named-content xmlns:xlink="http://www.w3.org/1999/xlink" content-type="dwc:order" xlink:type="simple"><tp:taxon-name><tp:taxon-name-part taxon-name-part-type="order">Araneae</tp:taxon-name-part></tp:taxon-name></named-content>; family: <named-content xmlns:xlink="http://www.w3.org/1999/xlink" content-type="dwc:family" xlink:type="simple"><tp:taxon-name><tp:taxon-name-part taxon-name-part-type="family">Eresidae</tp:taxon-name-part></tp:taxon-name></named-content>; <bold>Location:</bold> country: <named-content xmlns:xlink="http://www.w3.org/1999/xlink" content-type="dwc:country" xlink:type="simple">South Korea</named-content>; stateProvince: <named-content xmlns:xlink="http://www.w3.org/1999/xlink" content-type="dwc:stateProvince" xlink:type="simple">Gangwon State</named-content>; municipality: <named-content xmlns:xlink="http://www.w3.org/1999/xlink" content-type="dwc:municipality" xlink:type="simple">Jeongseon-gun</named-content>; locality: <named-content xmlns:xlink="http://www.w3.org/1999/xlink" content-type="dwc:locality" xlink:type="simple">Nampyeong-ri, Bukpyeong-myeon</named-content>; verbatimElevation: <named-content xmlns:xlink="http://www.w3.org/1999/xlink" content-type="dwc:verbatimElevation" xlink:type="simple">366 m</named-content>; verbatimCoordinates: <named-content xmlns:xlink="http://www.w3.org/1999/xlink" content-type="dwc:verbatimCoordinates" xlink:type="simple">37°26'21.8"N 128°39'51.0"E</named-content>; <bold>Identification:</bold> identifiedBy: <named-content xmlns:xlink="http://www.w3.org/1999/xlink" content-type="dwc:identifiedBy" xlink:type="simple">Seung Tae Kim</named-content>; <bold>Event:</bold> samplingProtocol: <named-content xmlns:xlink="http://www.w3.org/1999/xlink" content-type="dwc:samplingProtocol" xlink:type="simple">hand collecting</named-content>; eventDate: <named-content xmlns:xlink="http://www.w3.org/1999/xlink" content-type="dwc:eventDate" xlink:type="simple">03-10-2023</named-content>; habitat: <named-content xmlns:xlink="http://www.w3.org/1999/xlink" content-type="dwc:habitat" xlink:type="simple">grassy grave</named-content>; <bold>Record Level:</bold> institutionCode: <named-content xmlns:xlink="http://www.w3.org/1999/xlink" content-type="dwc:institutionCode" xlink:type="simple">National Institute of Biological resources (NIBR)</named-content></p></list-item><list-item><p><bold>Type status:</bold> <named-content xmlns:xlink="http://www.w3.org/1999/xlink" content-type="dwc:typeStatus" xlink:type="simple">Other material</named-content>. <bold>Occurrence:</bold> catalogNumber: <named-content xmlns:xlink="http://www.w3.org/1999/xlink" content-type="dwc:catalogNumber" xlink:type="simple">KKU-Ere-20231003-01</named-content>; recordedBy: <named-content xmlns:xlink="http://www.w3.org/1999/xlink" content-type="dwc:recordedBy" xlink:type="simple">Sue Yeon Lee, Chang Moon Jang &amp; Seung Tae Kim</named-content>; individualCount: <named-content xmlns:xlink="http://www.w3.org/1999/xlink" content-type="dwc:individualCount" xlink:type="simple">1</named-content>; sex: <named-content xmlns:xlink="http://www.w3.org/1999/xlink" content-type="dwc:sex" xlink:type="simple">male</named-content>; lifeStage: <named-content xmlns:xlink="http://www.w3.org/1999/xlink" content-type="dwc:lifeStage" xlink:type="simple">adult</named-content>; occurrenceID: <named-content xmlns:xlink="http://www.w3.org/1999/xlink" content-type="dwc:occurrenceID" xlink:type="simple">095BD786-A8E0-5F50-BA85-9B2C99801B92</named-content>; <bold>Taxon:</bold> scientificName: <named-content xmlns:xlink="http://www.w3.org/1999/xlink" content-type="dwc:scientificName" xlink:type="simple"><italic><tp:taxon-name><tp:taxon-name-part taxon-name-part-type="genus" reg="Eresus">Eresus</tp:taxon-name-part> <tp:taxon-name-part taxon-name-part-type="species" reg="kollari">kollari</tp:taxon-name-part></tp:taxon-name></italic></named-content>; kingdom: <named-content xmlns:xlink="http://www.w3.org/1999/xlink" content-type="dwc:kingdom" xlink:type="simple"><tp:taxon-name><tp:taxon-name-part taxon-name-part-type="kingdom">Animalia</tp:taxon-name-part></tp:taxon-name></named-content>; phylum: <named-content xmlns:xlink="http://www.w3.org/1999/xlink" content-type="dwc:phylum" xlink:type="simple"><tp:taxon-name><tp:taxon-name-part taxon-name-part-type="phylum">Arthropoda</tp:taxon-name-part></tp:taxon-name></named-content>; class: <named-content xmlns:xlink="http://www.w3.org/1999/xlink" content-type="dwc:class" xlink:type="simple"><tp:taxon-name><tp:taxon-name-part taxon-name-part-type="class">Arachnida</tp:taxon-name-part></tp:taxon-name></named-content>; order: <named-content xmlns:xlink="http://www.w3.org/1999/xlink" content-type="dwc:order" xlink:type="simple"><tp:taxon-name><tp:taxon-name-part taxon-name-part-type="order">Araneae</tp:taxon-name-part></tp:taxon-name></named-content>; family: <named-content xmlns:xlink="http://www.w3.org/1999/xlink" content-type="dwc:family" xlink:type="simple"><tp:taxon-name><tp:taxon-name-part taxon-name-part-type="family">Eresidae</tp:taxon-name-part></tp:taxon-name></named-content>; <bold>Location:</bold> country: <named-content xmlns:xlink="http://www.w3.org/1999/xlink" content-type="dwc:country" xlink:type="simple">South Korea</named-content>; stateProvince: <named-content xmlns:xlink="http://www.w3.org/1999/xlink" content-type="dwc:stateProvince" xlink:type="simple">Gangwon State</named-content>; municipality: <named-content xmlns:xlink="http://www.w3.org/1999/xlink" content-type="dwc:municipality" xlink:type="simple">Jeongseon-gun</named-content>; locality: <named-content xmlns:xlink="http://www.w3.org/1999/xlink" content-type="dwc:locality" xlink:type="simple">Nampyeong-ri, Bukpyeong-myeon</named-content>; verbatimElevation: <named-content xmlns:xlink="http://www.w3.org/1999/xlink" content-type="dwc:verbatimElevation" xlink:type="simple">366 m</named-content>; verbatimCoordinates: <named-content xmlns:xlink="http://www.w3.org/1999/xlink" content-type="dwc:verbatimCoordinates" xlink:type="simple">37°26'21.8"N 128°39'51.0"E</named-content>; <bold>Identification:</bold> identifiedBy: <named-content xmlns:xlink="http://www.w3.org/1999/xlink" content-type="dwc:identifiedBy" xlink:type="simple">Seung Tae Kim</named-content>; <bold>Event:</bold> samplingProtocol: <named-content xmlns:xlink="http://www.w3.org/1999/xlink" content-type="dwc:samplingProtocol" xlink:type="simple">hand collecting</named-content>; eventDate: <named-content xmlns:xlink="http://www.w3.org/1999/xlink" content-type="dwc:eventDate" xlink:type="simple">03-10-2023</named-content>; habitat: <named-content xmlns:xlink="http://www.w3.org/1999/xlink" content-type="dwc:habitat" xlink:type="simple">grassy grave</named-content>; <bold>Record Level:</bold> institutionCode: <named-content xmlns:xlink="http://www.w3.org/1999/xlink" content-type="dwc:institutionCode" xlink:type="simple">Konkuk University (KKU)</named-content></p></list-item><list-item><p><bold>Type status:</bold> <named-content xmlns:xlink="http://www.w3.org/1999/xlink" content-type="dwc:typeStatus" xlink:type="simple">Other material</named-content>. <bold>Occurrence:</bold> catalogNumber: <named-content xmlns:xlink="http://www.w3.org/1999/xlink" content-type="dwc:catalogNumber" xlink:type="simple">TTQXIV0000000232</named-content>; recordedBy: <named-content xmlns:xlink="http://www.w3.org/1999/xlink" content-type="dwc:recordedBy" xlink:type="simple">Sue Yeon Lee, Chang Moon Jang &amp; Seung Tae Kim</named-content>; individualCount: <named-content xmlns:xlink="http://www.w3.org/1999/xlink" content-type="dwc:individualCount" xlink:type="simple">1</named-content>; sex: <named-content xmlns:xlink="http://www.w3.org/1999/xlink" content-type="dwc:sex" xlink:type="simple">female</named-content>; lifeStage: <named-content xmlns:xlink="http://www.w3.org/1999/xlink" content-type="dwc:lifeStage" xlink:type="simple">adult</named-content>; occurrenceID: <named-content xmlns:xlink="http://www.w3.org/1999/xlink" content-type="dwc:occurrenceID" xlink:type="simple">4F7E3E76-C42A-5070-B15B-DE6E5F28D561</named-content>; <bold>Taxon:</bold> scientificName: <named-content xmlns:xlink="http://www.w3.org/1999/xlink" content-type="dwc:scientificName" xlink:type="simple"><italic><tp:taxon-name><tp:taxon-name-part taxon-name-part-type="genus" reg="Eresus">Eresus</tp:taxon-name-part> <tp:taxon-name-part taxon-name-part-type="species" reg="kollari">kollari</tp:taxon-name-part></tp:taxon-name></italic></named-content>; kingdom: <named-content xmlns:xlink="http://www.w3.org/1999/xlink" content-type="dwc:kingdom" xlink:type="simple"><tp:taxon-name><tp:taxon-name-part taxon-name-part-type="kingdom">Animalia</tp:taxon-name-part></tp:taxon-name></named-content>; phylum: <named-content xmlns:xlink="http://www.w3.org/1999/xlink" content-type="dwc:phylum" xlink:type="simple"><tp:taxon-name><tp:taxon-name-part taxon-name-part-type="phylum">Arthropoda</tp:taxon-name-part></tp:taxon-name></named-content>; class: <named-content xmlns:xlink="http://www.w3.org/1999/xlink" content-type="dwc:class" xlink:type="simple"><tp:taxon-name><tp:taxon-name-part taxon-name-part-type="class">Arachnida</tp:taxon-name-part></tp:taxon-name></named-content>; order: <named-content xmlns:xlink="http://www.w3.org/1999/xlink" content-type="dwc:order" xlink:type="simple"><tp:taxon-name><tp:taxon-name-part taxon-name-part-type="order">Araneae</tp:taxon-name-part></tp:taxon-name></named-content>; family: <named-content xmlns:xlink="http://www.w3.org/1999/xlink" content-type="dwc:family" xlink:type="simple"><tp:taxon-name><tp:taxon-name-part taxon-name-part-type="family">Eresidae</tp:taxon-name-part></tp:taxon-name></named-content>; <bold>Location:</bold> country: <named-content xmlns:xlink="http://www.w3.org/1999/xlink" content-type="dwc:country" xlink:type="simple">South Korea</named-content>; stateProvince: <named-content xmlns:xlink="http://www.w3.org/1999/xlink" content-type="dwc:stateProvince" xlink:type="simple">Gangwon State</named-content>; municipality: <named-content xmlns:xlink="http://www.w3.org/1999/xlink" content-type="dwc:municipality" xlink:type="simple">Jeongseon-gun</named-content>; locality: <named-content xmlns:xlink="http://www.w3.org/1999/xlink" content-type="dwc:locality" xlink:type="simple">Nampyeong-ri, Bukpyeong-myeon</named-content>; verbatimElevation: <named-content xmlns:xlink="http://www.w3.org/1999/xlink" content-type="dwc:verbatimElevation" xlink:type="simple">366 m</named-content>; verbatimCoordinates: <named-content xmlns:xlink="http://www.w3.org/1999/xlink" content-type="dwc:verbatimCoordinates" xlink:type="simple">37°26'21.8"N 128°39'51.0"E</named-content>; <bold>Identification:</bold> identifiedBy: <named-content xmlns:xlink="http://www.w3.org/1999/xlink" content-type="dwc:identifiedBy" xlink:type="simple">Seung Tae Kim</named-content>; <bold>Event:</bold> samplingProtocol: <named-content xmlns:xlink="http://www.w3.org/1999/xlink" content-type="dwc:samplingProtocol" xlink:type="simple">hand collecting</named-content>; eventDate: <named-content xmlns:xlink="http://www.w3.org/1999/xlink" content-type="dwc:eventDate" xlink:type="simple">08-05-2024</named-content>; habitat: <named-content xmlns:xlink="http://www.w3.org/1999/xlink" content-type="dwc:habitat" xlink:type="simple">grassy grave</named-content>; <bold>Record Level:</bold> institutionCode: <named-content xmlns:xlink="http://www.w3.org/1999/xlink" content-type="dwc:institutionCode" xlink:type="simple">National Institute of Biological resources (NIBR)</named-content></p></list-item><list-item><p><bold>Type status:</bold> <named-content xmlns:xlink="http://www.w3.org/1999/xlink" content-type="dwc:typeStatus" xlink:type="simple">Other material</named-content>. <bold>Occurrence:</bold> catalogNumber: <named-content xmlns:xlink="http://www.w3.org/1999/xlink" content-type="dwc:catalogNumber" xlink:type="simple">KKU-Ere-20230508-01</named-content>; recordedBy: <named-content xmlns:xlink="http://www.w3.org/1999/xlink" content-type="dwc:recordedBy" xlink:type="simple">Sue Yeon Lee, Chang Moon Jang &amp; Seung Tae Kim</named-content>; individualCount: <named-content xmlns:xlink="http://www.w3.org/1999/xlink" content-type="dwc:individualCount" xlink:type="simple">2</named-content>; sex: <named-content xmlns:xlink="http://www.w3.org/1999/xlink" content-type="dwc:sex" xlink:type="simple">female</named-content>; lifeStage: <named-content xmlns:xlink="http://www.w3.org/1999/xlink" content-type="dwc:lifeStage" xlink:type="simple">adult</named-content>; occurrenceID: <named-content xmlns:xlink="http://www.w3.org/1999/xlink" content-type="dwc:occurrenceID" xlink:type="simple">F333E982-0AEC-52E3-8A4C-EF4D596C4409</named-content>; <bold>Taxon:</bold> scientificName: <named-content xmlns:xlink="http://www.w3.org/1999/xlink" content-type="dwc:scientificName" xlink:type="simple"><italic><tp:taxon-name><tp:taxon-name-part taxon-name-part-type="genus" reg="Eresus">Eresus</tp:taxon-name-part> <tp:taxon-name-part taxon-name-part-type="species" reg="kollari">kollari</tp:taxon-name-part></tp:taxon-name></italic></named-content>; kingdom: <named-content xmlns:xlink="http://www.w3.org/1999/xlink" content-type="dwc:kingdom" xlink:type="simple"><tp:taxon-name><tp:taxon-name-part taxon-name-part-type="kingdom">Animalia</tp:taxon-name-part></tp:taxon-name></named-content>; phylum: <named-content xmlns:xlink="http://www.w3.org/1999/xlink" content-type="dwc:phylum" xlink:type="simple"><tp:taxon-name><tp:taxon-name-part taxon-name-part-type="phylum">Arthropoda</tp:taxon-name-part></tp:taxon-name></named-content>; class: <named-content xmlns:xlink="http://www.w3.org/1999/xlink" content-type="dwc:class" xlink:type="simple"><tp:taxon-name><tp:taxon-name-part taxon-name-part-type="class">Arachnida</tp:taxon-name-part></tp:taxon-name></named-content>; order: <named-content xmlns:xlink="http://www.w3.org/1999/xlink" content-type="dwc:order" xlink:type="simple"><tp:taxon-name><tp:taxon-name-part taxon-name-part-type="order">Araneae</tp:taxon-name-part></tp:taxon-name></named-content>; family: <named-content xmlns:xlink="http://www.w3.org/1999/xlink" content-type="dwc:family" xlink:type="simple"><tp:taxon-name><tp:taxon-name-part taxon-name-part-type="family">Eresidae</tp:taxon-name-part></tp:taxon-name></named-content>; <bold>Location:</bold> country: <named-content xmlns:xlink="http://www.w3.org/1999/xlink" content-type="dwc:country" xlink:type="simple">South Korea</named-content>; stateProvince: <named-content xmlns:xlink="http://www.w3.org/1999/xlink" content-type="dwc:stateProvince" xlink:type="simple">Gangwon State</named-content>; municipality: <named-content xmlns:xlink="http://www.w3.org/1999/xlink" content-type="dwc:municipality" xlink:type="simple">Jeongseon-gun</named-content>; locality: <named-content xmlns:xlink="http://www.w3.org/1999/xlink" content-type="dwc:locality" xlink:type="simple">Nampyeong-ri, Bukpyeong-myeon</named-content>; verbatimElevation: <named-content xmlns:xlink="http://www.w3.org/1999/xlink" content-type="dwc:verbatimElevation" xlink:type="simple">366 m</named-content>; verbatimCoordinates: <named-content xmlns:xlink="http://www.w3.org/1999/xlink" content-type="dwc:verbatimCoordinates" xlink:type="simple">37°26'21.8"N 128°39'51.0"E</named-content>; <bold>Identification:</bold> identifiedBy: <named-content xmlns:xlink="http://www.w3.org/1999/xlink" content-type="dwc:identifiedBy" xlink:type="simple">Seung Tae Kim</named-content>; <bold>Event:</bold> samplingProtocol: <named-content xmlns:xlink="http://www.w3.org/1999/xlink" content-type="dwc:samplingProtocol" xlink:type="simple">hand collecting</named-content>; eventDate: <named-content xmlns:xlink="http://www.w3.org/1999/xlink" content-type="dwc:eventDate" xlink:type="simple">08-05-2024</named-content>; habitat: <named-content xmlns:xlink="http://www.w3.org/1999/xlink" content-type="dwc:habitat" xlink:type="simple">grassy grave</named-content>; <bold>Record Level:</bold> institutionCode: <named-content xmlns:xlink="http://www.w3.org/1999/xlink" content-type="dwc:institutionCode" xlink:type="simple">Konkuk University (KKU)</named-content></p></list-item><list-item><p><bold>Type status:</bold> <named-content xmlns:xlink="http://www.w3.org/1999/xlink" content-type="dwc:typeStatus" xlink:type="simple">Other material</named-content>. <bold>Occurrence:</bold> catalogNumber: <named-content xmlns:xlink="http://www.w3.org/1999/xlink" content-type="dwc:catalogNumber" xlink:type="simple">KKU-Ere-20231003-02</named-content>; recordedBy: <named-content xmlns:xlink="http://www.w3.org/1999/xlink" content-type="dwc:recordedBy" xlink:type="simple">Sue Yeon Lee, Chang Moon Jang &amp; Seung Tae Kim</named-content>; individualCount: <named-content xmlns:xlink="http://www.w3.org/1999/xlink" content-type="dwc:individualCount" xlink:type="simple">2</named-content>; sex: <named-content xmlns:xlink="http://www.w3.org/1999/xlink" content-type="dwc:sex" xlink:type="simple">female</named-content>; lifeStage: <named-content xmlns:xlink="http://www.w3.org/1999/xlink" content-type="dwc:lifeStage" xlink:type="simple">adult</named-content>; occurrenceID: <named-content xmlns:xlink="http://www.w3.org/1999/xlink" content-type="dwc:occurrenceID" xlink:type="simple">2A109105-44ED-5CC2-9EDC-A273EED14A09</named-content>; <bold>Taxon:</bold> scientificName: <named-content xmlns:xlink="http://www.w3.org/1999/xlink" content-type="dwc:scientificName" xlink:type="simple"><italic><tp:taxon-name><tp:taxon-name-part taxon-name-part-type="genus" reg="Eresus">Eresus</tp:taxon-name-part> <tp:taxon-name-part taxon-name-part-type="species" reg="kollari">kollari</tp:taxon-name-part></tp:taxon-name></italic></named-content>; kingdom: <named-content xmlns:xlink="http://www.w3.org/1999/xlink" content-type="dwc:kingdom" xlink:type="simple"><tp:taxon-name><tp:taxon-name-part taxon-name-part-type="kingdom">Animalia</tp:taxon-name-part></tp:taxon-name></named-content>; phylum: <named-content xmlns:xlink="http://www.w3.org/1999/xlink" content-type="dwc:phylum" xlink:type="simple"><tp:taxon-name><tp:taxon-name-part taxon-name-part-type="phylum">Arthropoda</tp:taxon-name-part></tp:taxon-name></named-content>; class: <named-content xmlns:xlink="http://www.w3.org/1999/xlink" content-type="dwc:class" xlink:type="simple"><tp:taxon-name><tp:taxon-name-part taxon-name-part-type="class">Arachnida</tp:taxon-name-part></tp:taxon-name></named-content>; order: <named-content xmlns:xlink="http://www.w3.org/1999/xlink" content-type="dwc:order" xlink:type="simple"><tp:taxon-name><tp:taxon-name-part taxon-name-part-type="order">Araneae</tp:taxon-name-part></tp:taxon-name></named-content>; family: <named-content xmlns:xlink="http://www.w3.org/1999/xlink" content-type="dwc:family" xlink:type="simple"><tp:taxon-name><tp:taxon-name-part taxon-name-part-type="family">Eresidae</tp:taxon-name-part></tp:taxon-name></named-content>; <bold>Location:</bold> country: <named-content xmlns:xlink="http://www.w3.org/1999/xlink" content-type="dwc:country" xlink:type="simple">South Korea</named-content>; stateProvince: <named-content xmlns:xlink="http://www.w3.org/1999/xlink" content-type="dwc:stateProvince" xlink:type="simple">Gangwon State</named-content>; municipality: <named-content xmlns:xlink="http://www.w3.org/1999/xlink" content-type="dwc:municipality" xlink:type="simple">Pyeongchang-gun</named-content>; locality: <named-content xmlns:xlink="http://www.w3.org/1999/xlink" content-type="dwc:locality" xlink:type="simple">Jongbu-ri, Pyeongchang-eup</named-content>; verbatimElevation: <named-content xmlns:xlink="http://www.w3.org/1999/xlink" content-type="dwc:verbatimElevation" xlink:type="simple">391 m</named-content>; verbatimCoordinates: <named-content xmlns:xlink="http://www.w3.org/1999/xlink" content-type="dwc:verbatimCoordinates" xlink:type="simple">37°21'42.8"N 128°23'44.8"E</named-content>; <bold>Identification:</bold> identifiedBy: <named-content xmlns:xlink="http://www.w3.org/1999/xlink" content-type="dwc:identifiedBy" xlink:type="simple">Seung Tae Kim</named-content>; <bold>Event:</bold> samplingProtocol: <named-content xmlns:xlink="http://www.w3.org/1999/xlink" content-type="dwc:samplingProtocol" xlink:type="simple">hand collecting</named-content>; eventDate: <named-content xmlns:xlink="http://www.w3.org/1999/xlink" content-type="dwc:eventDate" xlink:type="simple">03-10-2023</named-content>; habitat: <named-content xmlns:xlink="http://www.w3.org/1999/xlink" content-type="dwc:habitat" xlink:type="simple">grassy grave</named-content>; <bold>Record Level:</bold> institutionCode: <named-content xmlns:xlink="http://www.w3.org/1999/xlink" content-type="dwc:institutionCode" xlink:type="simple">Konkuk University (KKU)</named-content></p></list-item></list></tp:treatment-sec><tp:treatment-sec sec-type="Description"><title>Description</title><p><bold>Male.</bold> Habitus as in Fig. <xref ref-type="fig" rid="F13375852">4</xref>A–C. Total length 8.23. Carapace: 3.78 long/2.72 wide/2.00 high. Eyes: AER 0.68, PER 2.16. Endite: 1.10 long/0.60 wide. Labium: 0.85 long/0.60 wide. Sternum: 2.13 long/1.39 wide. Legs: I 7.95 (2.34, 1.29, 1.38, 1.51, 1.43), II 6.63 (1.95, 1.10, 1.22, 1.18, 1.18), III 5.68 (1.73, 1.10, 0.97, 1.01, 0.90), IV 8.19 (2.65, 1.36, 1.60, 1.50, 1.08). Palp: 3.06 (1.23, 0.55, 0.22, - , 1.06). Abdomen: 4.20 long/3.38 wide.</p><p>Carapace black, rectangular, longer than wide; head region elevated, covered densely with black and white setae; thoracic region covered with black and white setae, posterior part dark orange; AER &lt; PER (Fig. <xref ref-type="fig" rid="F13375852">4</xref>A and C). Chelicerae stout, black, covered with black setae (Fig. <xref ref-type="fig" rid="F13375852">4</xref>A–C). Endite black, slightly curved, anterior edge blunt (Fig. <xref ref-type="fig" rid="F13375852">4</xref>B). Sternum dark orange mottled with black, narrow, much longer than wide, covered densely with black and white setae, anterior edge truncated (Fig. <xref ref-type="fig" rid="F13375852">4</xref>B). Legs thick and strongly developed, covered densely with black, white and orange setae; Legs I and II mostly black, femur II dark orange, joints orange with white annuli; legs III and IV turbid orange mottled with black, joints with white annuli; leg formula IV-I-II-III (Fig. <xref ref-type="fig" rid="F13375852">4</xref>A–C). Abdomen ivory, with four black, round spots, anterior part protruding above the thoracic region (Fig. <xref ref-type="fig" rid="F13375852">4</xref>A and C). Palpus (Fig. <xref ref-type="fig" rid="F13375852">4</xref>I–K): tegulum round; embolus rotating clockwise along the top of the tegulum; conductor sclerotised, wider than long, with a prominent shoulder; terminal tooth sclerotised, straight; groove small, V-shaped; lamella translucent with a feather-like edge, slightly longer than terminal tooth.</p><p><bold>Female.</bold> Habitus as in Fig. <xref ref-type="fig" rid="F13375852">4</xref>D–F. Total length 12.89. Carapace: 6.11 long/4.24 wide/3.07 high. Eyes: AER 0.87, PER 3.09. Endite: 1.71 long/0.97 wide. Labium: 1.29 long/0.96 wide. Sternum: 3.28 long/2.01 wide. Legs: I 10.15 (3.04, 1.74, 1.74, 1.99, 1.64), II 9.08 (2.81, 1.65, 1.53, 1.51, 1.58), III 8.17 (2.79, 1.70, 1.32, 1.21, 1.15), IV 10.83 (3.69, 1.99, 2.01, 1.91, 1.23). Palp: 4.45 (1.54, 0.94, 0.62, - , 1.35). Abdomen: 6.52 long/6.20 wide. Epigynum: 1.35 wide.</p><p>Carapace blackish-brown, rectangular, longer than wide, covered densely with black and white setae; head region elevated; AER &lt; PER (Fig. <xref ref-type="fig" rid="F13375852">4</xref>D and F). Chelicerae stout, blackish-brown, covered with black and white setae (Fig. <xref ref-type="fig" rid="F13375852">4</xref>D–F). Endite blackish-brown, straight, anterior edge angular, truncated (Fig. <xref ref-type="fig" rid="F13375852">4</xref>E). Sternum blackish-brown, medially black, narrow, much longer than wide, anterior edge truncated, covered densely with black setae (Fig. <xref ref-type="fig" rid="F13375852">4</xref>E). Legs thick and strongly developed, covered densely with black setae; blackish-brown, joints with white annuli; leg formula IV-I-II-III (Fig. <xref ref-type="fig" rid="F13375852">4</xref>D–F). Abdomen blackish-brown, with four pairs of muscle impressions, dorsum gently sloped, anterior part protruding above the thoracic region (Fig. <xref ref-type="fig" rid="F13375852">4</xref>D and F). Epigyne (Fig. <xref ref-type="fig" rid="F13375852">4</xref>G): elliptical with a sclerotised margin, anterior bar wide, slightly depressed, wider than long, fissure anteriorly incurvated, almost longitudinal. Internal genitalia (Fig. 3H): copulatory ducts large, translucent, anterior section elliptical, far from each other; spermathecae distinctly lobated, extended laterally to the copulatory ducts.</p></tp:treatment-sec><tp:treatment-sec sec-type="Habitat"><title>Habitat</title><p>This species is frequently found inhabiting tombs at hilly gravesites in South Korea (Fig. <xref ref-type="fig" rid="F13375848">2</xref>A and B). The spider builds a silken tunnel, about 15–20 cm in length, underground in the yellow soil between grasses, such as fine-leaf shae sedges (<tp:taxon-name><tp:taxon-name-part taxon-name-part-type="genus" reg="Carex">Carex</tp:taxon-name-part> <tp:taxon-name-part taxon-name-part-type="species" reg="humilis">humilis</tp:taxon-name-part> <tp:taxon-name-part taxon-name-part-type="infraspecific-rank">var.</tp:taxon-name-part> <tp:taxon-name-part taxon-name-part-type="variety" reg="nana">nana</tp:taxon-name-part></tp:taxon-name> Ohwi) (<tp:taxon-name><tp:taxon-name-part taxon-name-part-type="family">Cyperaceae</tp:taxon-name-part></tp:taxon-name>) and zoysia grass (<italic><tp:taxon-name><tp:taxon-name-part taxon-name-part-type="genus" reg="Zoysia">Zoysia</tp:taxon-name-part> <tp:taxon-name-part taxon-name-part-type="species" reg="japonica">japonica</tp:taxon-name-part></tp:taxon-name></italic> Steud) (<tp:taxon-name><tp:taxon-name-part taxon-name-part-type="family">Poaceae</tp:taxon-name-part></tp:taxon-name>) (Fig. <xref ref-type="fig" rid="F13375848">2</xref>C). A sheet web is attached above the entrance of the silken tube, which is connected to the ground (Fig. <xref ref-type="fig" rid="F13375848">2</xref>D and E).</p></tp:treatment-sec><tp:treatment-sec sec-type="Distribution"><title>Distribution</title><p>Europe, Turkey, Caucasus, Iran, China, South Korea, Russia (to Far East), Central Asia (<xref ref-type="bibr" rid="B13376083">World Spider Catalog 2025</xref>).</p></tp:treatment-sec><tp:treatment-sec sec-type="DNA Barcodes"><title>DNA Barcodes</title><p>
            <bold>
              <italic>JS1</italic>
            </bold>
          </p><p>AAAATCAAAATAAATGTTGAAATAAAATAGGATCTCCTCCCCCAGCAGGATCAAAAAACGATGTATTAAAATTTCGATCAGTTAATAATATTGTAATAGCACCCGCTAAAACAGGTAAAGATAACAACAATAATACCGCAGTAATTAAAACAGATCAAACAAATAATGATACCTTCTCCATTGTTATTCCATATGAACGTATATTAATTACAGTTGTAATAAAATTAATAGCCCCCATAATAGAAGAAGCCCCAGCTAAATGTAATGAAAAAATAGCAAAATCTACTGATCTCCCCGCATGACCTATTAATGACGTTAAAGGAGGATAAACAGTTCACCCTGTCCCTACACCCATTTCTACTATAGAAGACATAAATAATATAAACAATGAAGGAGGTAATAACCAAAAACTTAAATTATTTATTCGAGGAAAAGCTATATCAGGTGCCCCTAATATTAAAGGAACCAATCAATTCCCAAACCCTCCAATTATAATTGGTATAACTATAAAAAAAATTATAACAAAAGCATGAGCAGTAACAATAACATTATATAAATGATCATCTCCTAATAATCTCCCAGATTGTCCTAATTCCGTTCGAATAATTATTCTTATTGAAGTTCCAACTATAGCTGATCAAGCTCCAAAAATTAAATACAACGTTCCAA (GenBank accession number <ext-link xmlns:xlink="http://www.w3.org/1999/xlink" ext-link-type="uri" xlink:href="https://www.ncbi.nlm.nih.gov/nuccore/PV785314" xlink:type="simple">PV785314</ext-link>)</p><p>
            <bold>
              <italic>JS2</italic>
            </bold>
          </p><p>AAAATCAAAATAAATGTTGAAATAAAATAGGATCTCCTCCCCCAGCAGGATCAAAAAACGATGTATTAAAATTTCGATCAGTTAATAATATTGTAATAGCACCCGCTAAAACAGGTAAAGATAACAACAATAATACCGCAGTAATTAAAACAGATCAAACAAATAATGATACCTTCTCCATTGTTATTCCATATGAACGTATATTAATTACAGTTGTAATAAAATTAATAGCCCCCATAATAGAAGAAGCCCCAGCTAAATGTAATGAAAAAATAGCAAAATCTACTGATCTCCCCGCATGACCTATTAATGACGCTAAAGGAGGATAAACAGTTCACCCTGTCCCTACACCCATTTCTACTATAGAAGACATAAATAATATAAACAATGAAGGAGGTAATAACCAAAAACTTAAATTATTTATTCGAGGAAAAGCTATATCAGGTGCCCCTAATATTAAAGGAACCAATCAATTCCCAAACCCTCCAATTATAATTGGTATAACTATAAAAAAAATTATAACAAAAGCATGAGCAGTAACAATAACATTATATAAATGATCATCTCCTAATAATCTCCCAGATTGTCCTAATTCCGTTCGAATAATTATTCTTATTGAAGTTCCAACTATAGCTGATCAAGCTCCAAAAATTAAATACAACGTTCCAA (GenBank accession number <ext-link xmlns:xlink="http://www.w3.org/1999/xlink" ext-link-type="uri" xlink:href="https://www.ncbi.nlm.nih.gov/nuccore/PV785315" xlink:type="simple">PV785315</ext-link>)</p><p>
            <bold>
              <italic>JS3</italic>
            </bold>
          </p><p>AAAATCAAAATAAATGTTGAAATAAAATAGGATCTCCTCCCCCAGCAGGATCAAAAAACGATGTATTAAAATTTCGATCAGTTAATAATATTGTAATAGCACCCGCTAAAACAGGTAAAGATAACAACAATAATACCGCAGTAATTAAAACAGATCAAACAAATAATGATACCTTCTCCATTGTTATTCCATATGAACGTATATTAATTACAGTTGTAATAAAATTAATAGCCCCCATAATAGAAGAAGCCCCAGCTAAATGTAATGAAAAAATAGCAAAATCTACTGATCTCCCCGCATGACCTATTAATGACGTTAAAGGAGGATAAACAGTTCACCCTGTCCCTACACCCATTTCTACTATAGAAGACATAAATAATATAAACAATGAAGGAGGTAATAACCAAAAACTTAAATTATTTATTCGAGGAAAAGCTATATCAGGTGCCCCTAATATTAAAGGAACCAATCAATTCCCAAACCCTCCAATTATAATTGGTATAACTATAAAAAAAATTATAACAAAAGCATGAGCAGTAACAATAACATTATATAAATGATCATCTCCTAATAATCTCCCAGATTGTCCTAATTCCGTTCGAATAATTATTCTTATTGAAGTTCCAACTATAGCTGATCAAGCTCCAAAAATTAAATACAACGTTCCAA (GenBank accession number <ext-link xmlns:xlink="http://www.w3.org/1999/xlink" ext-link-type="uri" xlink:href="https://www.ncbi.nlm.nih.gov/nuccore/PV785316" xlink:type="simple">PV785316</ext-link>)</p><p>
            <bold>
              <italic>PC1</italic>
            </bold>
          </p><p>AAAATCAAAATAAATGTTGAAATAAAATAGGATCTCCTCCCCCAGCAGGATCAAAAAACGATGTATTAAAATTTCGATCAGTTAATAATATTGTAATAGCACCCGCTAAAACAGGTAAAGATAACAACAATAATACCGCAGTAATTAAAACAGATCAAACAAATAATGATACCTTCTCCATTGTTATTCCATATGAACGTATATTAATTACAGTTGTAATAAAATTAATAGCCCCCATAATAGAAGAAGCCCCAGCTAAATGTAATGAAAAAATAGCAAAATCTACTGATCTCCCCGCATGACCTATTAATGACGCTAAAGGAGGATAAACAGTTCACCCTGTCCCTACACCCATTTCTACTATAGAAGACATAAATAATATAAACAATGAAGGAGGTAATAACCAAAAACTTAAATTATTTATTCGAGGAAAAGCTATATCAGGTGCCCCTAATATTAAAGGAACCAATCAATTCCCAAACCCTCCAATTATAATTGGTATAACTATAAAAAAAATTATAACAAAAGCATGAGCAGTAACAATAACATTATATAAATGATCATCTCCTAATAATCTCCCAGATTGTCCTAATTCCGTTCGAATAATTATTCTTATTGAAGTTCCAACTATAGCTGATCAAGCTCCAAAAATTAAATACAACGTTCCAA (GenBank accession number <ext-link xmlns:xlink="http://www.w3.org/1999/xlink" ext-link-type="uri" xlink:href="https://www.ncbi.nlm.nih.gov/nuccore/PV785317" xlink:type="simple">PV785317</ext-link>)</p><p>
            <bold>
              <italic>PC2</italic>
            </bold>
          </p><p>AAATCAAAATAAATGTTGAAATAAAATAGGATCTCCTCCCCCAGCAGGATCAAAAAACGATGTATTAAAATTTCGATCAGTTAATAATATTGTAATAGCACCCGCTAAAACAGGTAAAGATAACAACAATAATACCGCAGTAATTAAAACAGATCAAACAAATAATGATACCTTCTCCATTGTTATTCCATATGAACGTATATTAATTACAGTTGTAATAAAATTAATAGCCCCCATAATAGAAGAAGCCCCAGCTAAATGTAATGAAAAAATAGCAAAATCTACTGATCTCCCCGCATGACCTATTAATGACGCTAAAGGAGGATAAACAGTTCACCCTGTCCCTACACCCATTTCTACTATAGAAGACATAAATAATATAAACAATGAAGGAGGTAATAACCAAAAACTTAAATTATTTATTCGAGGAAAAGCTATATCAGGTGCCCCTAATATTAAAGGAACCAATCAATTCCCAAACCCTCCAATTATAATTGGTATAACTATAAAAAAAATTATAACAAAAGCATGAGCAGTAACAATAACATTATATAAATGATCATCTCCTAATAATCTCCCAGATTGTCCTAATTCCGTTCGAATAATTATTCTTATTGAAGTTCCAACTATAGCTGATCAAGCTCCAAAAATTAAATACAACGTTCCAA (GenBank accession number <ext-link xmlns:xlink="http://www.w3.org/1999/xlink" ext-link-type="uri" xlink:href="https://www.ncbi.nlm.nih.gov/nuccore/PV785318" xlink:type="simple">PV785318</ext-link>)</p></tp:treatment-sec><tp:treatment-sec><!--Section generated to contain objects referenced in tp:taxon-treatment.--><fig id="F13375852" position="float" orientation="portrait"><object-id xmlns:xlink="http://www.w3.org/1999/xlink" content-type="arpha" xlink:type="simple">268492E2-16CF-5B45-857C-2797FECFD60B</object-id><object-id xmlns:xlink="http://www.w3.org/1999/xlink" content-type="doi" xlink:type="simple">10.3897/BDJ.13.e165869.figure1</object-id><label>Figure 4.</label><caption><p><italic><tp:taxon-name><tp:taxon-name-part taxon-name-part-type="genus" reg="Eresus">Eresus</tp:taxon-name-part> <tp:taxon-name-part taxon-name-part-type="species" reg="kollari">kollari</tp:taxon-name-part></tp:taxon-name></italic> Rossi, 1846. <bold>A</bold>–<bold>C</bold> Male habitus, dorsal, ventral and lateral views; <bold>D</bold>–<bold>F</bold> Female habitus, dorsal, ventral and lateral views; <bold>G</bold> Epigyne, ventral view; <bold>H</bold> Internal genitalia, dorsal view; <bold>I</bold>–<bold>K</bold> Palpus, prolateral, ventral and retrolateral views (B = bar, C = conductor, CD = copulatory duct, E = embolus, F = fissure, FD = fertilisation duct, G = groove, L = lamella, S = spermatheca, SD = sperm duct, Sh = shoulder, T = tegulum, TT = terminal tooth). Scale bars in mm.</p></caption><graphic xmlns:xlink="http://www.w3.org/1999/xlink" xlink:href="bdj-13-e165869-g004.jpg" position="float" id="oo_1374617.jpg" orientation="portrait" xlink:type="simple"><uri content-type="original_file" xlink:type="simple">https://binary.pensoft.net/fig/1374617</uri></graphic></fig><fig id="F13375848" position="float" orientation="portrait"><object-id xmlns:xlink="http://www.w3.org/1999/xlink" content-type="arpha" xlink:type="simple">32948936-4246-579B-9AE5-C729C84BCC62</object-id><object-id xmlns:xlink="http://www.w3.org/1999/xlink" content-type="doi" xlink:type="simple">10.3897/BDJ.13.e165869.figure1</object-id><label>Figure 2.</label><caption><p><italic><tp:taxon-name><tp:taxon-name-part taxon-name-part-type="genus" reg="Eresus">Eresus</tp:taxon-name-part> <tp:taxon-name-part taxon-name-part-type="species" reg="kollari">kollari</tp:taxon-name-part></tp:taxon-name></italic> Rossi, 1846. <bold>A</bold> Habitat (Jeongseon-gun, Gangwon-do); <bold>B</bold> Ditto (Pyeongchang-gun, Gangwon-do); <bold>C</bold> Microhabitat; <bold>D</bold> Exposed upper net on the ground; <bold>E</bold> Entrance of the nest; <bold>F</bold> Female with nest; <bold>G</bold> Female habitus; <bold>H</bold> Male habitus (red-coloured abdomen); <bold>I</bold> Ditto (orange-coloured abdomen).</p></caption><graphic xmlns:xlink="http://www.w3.org/1999/xlink" xlink:href="bdj-13-e165869-g002.jpg" position="float" id="oo_1374604.jpg" orientation="portrait" xlink:type="simple"><uri content-type="original_file" xlink:type="simple">https://binary.pensoft.net/fig/1374604</uri></graphic></fig></tp:treatment-sec><ref-list><ref id="B13376083"><element-citation xmlns:xlink="http://www.w3.org/1999/xlink" publication-type="website" xlink:type="simple"><person-group person-group-type="author"><name name-style="western"><surname>Catalog</surname><given-names>World Spider</given-names></name></person-group><article-title>World Spider Catalog. Version 26. Natural History Museum Bern</article-title><uri xlink:type="simple">http://wsc.nmbe.ch</uri><date-in-citation content-type="access-date">2025-07-10T00:20:51+00:00</date-in-citation></element-citation></ref></ref-list></tp:taxon-treatment>
